# Supplementary material for: Gfa1 (glutamine fructose-6-phosphate aminotransferase) is essential for Aspergillus fumigatus growth and virulence
Source: BMC Biol. 2025 Mar 13;23:80. doi: 10.1186/s12915-025-02184-0 (PMC11907850; doi:10.1186/s12915-025-02184-0)
Supplement: Supplementary file 2 — Additional file 2. Table S1.Changes in gene expression levels involved in cell wall biogenesis under PR conditions. Table S2 Changes in gene expression levels involved in protein posttranslational modification. Table S3 Changes in gene expression levels involved in iron metabolism. Table S4 Primers used in this study [file 12915_2025_2184_MOESM2_ESM.xlsx]

## Sheet: Table S1
	Table S1 Changes in gene expression levels involved in cell wall biogenesis under PR conditions
	#ID	Gene name	log2FC	Regulation	NR_annotation
	gene491	AFUA_1G05290	-1.28896	down	Endo-1,3(4)-beta-glucanase
	gene1127	AFUA_1G12560	1.60097	up	Endoglucanase
	gene2045	AFUA_2G03980	-2.10876	down	alpha-1,3-glucanase/mutanase
	gene2948	AFUA_2G14490	1.70687	up	Endoglucanase
	gene3328	AFUA_3G00320	2.81078	up	endo-1,4-beta-xylanase (XlnA)
	gene3608	AFUA_3G03080	-4.33437	down	endo-1,3(4)-beta-glucanase
	gene3682	AFUA_3G03870	-1.89926	down	endo-1,4-beta-glucanase
	gene4667	AFUA_3G14980	2.0076	up	extracellular chitosanase CsnC
	gene4820	AFUA_4G01290	1.20705	up	endo-chitosanase, pseudogene
	gene6331	AFUA_5G03850	1.55791	up	class III chitinase, putative
	gene9047	AFUA_7G05140	-1.38318	down	class III chitinase
	gene9095	AFUA_7G05610	1.47428	up	glucanases
	gene9268	AFUA_7G08490	-2.36753	down	class V chitinase
	gene9408	AFUA_8G01410	-1.98874	down	class V chitinase ChiB1
	gene9463	AFUA_8G01970	2.77709	up	endopolygalacturonase B
	gene3970	AFUA_3G07910	2.16762	up	UDP-glucose 4-epimerase

## Sheet: Table S2
	Table S2 Changes in gene expression levels involved in protein posttranslational modification
	Gene name	log2FC	Regulation	NR_annotation
	PR condition
	AFUA_6G00550	3.58872	up	glycosyl transferase family 8 family
	AFUA_3G03400	4.89432	up	siderophore biosynthesis acetylase AceI
	AFUA_2G00220	-1.2872	down	aminopeptidase
	AFUA_3G12840	-2.4874	down	Signal peptidase I
	AFUA_3G13440	-1.5391	down	stomatin family protein
	AFUA_5G12820	4.45068	up	mitochondrial inner membrane protease subunit 1
	AFUA_8G00580	2.12662	up	Chain A, Crystallographic Structure Of Psoe With Co
	AFUA_4G11290	-1.8356	down	proteasome activator subunit 4
	AFUA_1G02050	-1.3058	down	secretion pathway protein Sls2/Rcy1
	AFUA_1G14560	-2.0757	down	mannosidase MsdS
	AFUA_1G00150	-1.6425	down	IBR finger domain protein
	AFUA_2G17330	1.27558	up	extracelular serine carboxypeptidase
	AFUA_3G00550	4.79707	up	RING finger domain protein
	AFUA_4G03500	-1.8134	down	GPI anchored protein
	FR condition
	AFUA_3G03400	1.66961	up	siderophore biosynthesis acetylase AceI
	AFUA_1G03150	1.06233	up	c-14 sterol reductase
	AFUA_1G11180	1.49607	up	heat shock protein/chaperonin HSP78
	AFUA_1G15270	1.57296	up	heat shock protein Hsp98/Hsp104/ClpA
	AFUA_3G13440	1.15009	up	stomatin family protein
	AFUA_3G14540	2.55357	up	heat shock protein Hsp30/Hsp42
	AFUA_4G01440	-1.5624	down	glutathione S-transferase family protein
	AFUA_4G14380	1.05668	up	glutathione S-transferase
	AFUA_5G06820	1.02541	up	hypothetical protein AFUA_5G06820
	AFUA_5G07340	1.19358	up	DnaJ domain protein Psi
	AFUA_5G10270	1.87441	up	heat shock protein Hsp20/Hsp26
	AFUA_6G06470	2.74546	up	heat shock protein Hsp30-like
	AFUA_4G03360	2.5603	up	GPI anchored protein
	AFUA_4G13560	-1.5995	down	OTU-like cysteine protease, putative
	AFUA_4G14620	2.91204	up	RING finger protein
	AFUA_6G00550	-1.1354	down	glycosyl transferase family 8 family
	AFUA_5G09960	-1.0873	down	GPI anchored protein
	AFUA_6G00550	-1.1354	down	glycosyl transferase family 8 family
	AFUA_7G06250	1.4833	up	DSBA-like thioredoxin domain protein

## Sheet: Table S3
	Table S3 Changes in gene expression levels involved in iron metabolism
	Gene Name	Protein name	log2FC	Regulation
	PR
	AFUA_5G03790	Fet3	1.76689	up
	AFUA_3G03400	SidF	4.89432	up
	AFUA_3G03410	SidH	4.34961	up
	AFUA_1G17190	SidI	2.01325	up
	AFUA_3G03390	SidJ	3.62776	up
	AFUA_3G11430	Arginase	1.59447	up
	AFUA_3G03440	MirD	2.86981	up
	AFUA_7G04730	Sit2	2.53849	up
	AFUA_5G03920	HapX	-0.0853193	normal
	AFUA_5G11260	SreA	-0.155074	normal
	FR
	AFUA_3G03400	Sid F	1.66961	up
	AFUA_3G03410	SidH	1.63052	up
	AFUA_3G03420	Sid D	1.65954	up
	AFUA_3G03440	Mir D	1.54455	up
	AFUA_7G04730	Sit2	1.41085	up
	AFUA_5G03920	HapX	0.255655	normal
	AFUA_5G11260	SreA	-0.0358423	normal

## Sheet: Table S4
	Table S4 Primers used in this study
	Name	Sequence (5’-3’)	Purpose
	P1	TTGGCGCGCC TGTGCTTCTTAGACCAAATG	Mutant construction
	P2	ATAAGAATGCGGCCGC ATCTTGGAAAGGGAGTAGAG
	P3	TATGGCCGGCC GTCACCGTTGAATAAGTCACCATAT	Mutant construction
	P4	CCTTAATTAA GCTGCAGTCGAAGTTGGC
	P5	ACTGGGAATTCGCAGTTGTTCACAACG	Mutant confirmation
	P6	ACAGTCAATGCTCCTCGTTCAAGGCAA
	P7	GGATAGTAGCTGCATGGATCAACCCTT	Mutant confirmation
	P8	ATGTCCTCCAAGTCGCAATTGACCTAC
	P9	TGGTAGTGTAGTTCGTCGGTGGT	Mutant confirmation
	P10	GGCGAGCGAATGGAGGAATA	Mutant confirmation.
	P11	GCCTTGATGTTACCCGAGAGCTT	Mutant confirmation
	P12	GCTGATCCGGTGGATGACCT	Mutant confirmation
	P13	ACCAATTTGCCTCCAAGAAAACG	qRT-PCR
	P14	ATTTCAAGTCTCTTGCGCTCG
	P15	CCAACGAGGAAGGAGATCGT	qRT-PCR
	P16	CTGACTGATGGCAGGGAGTG
	P17	AGCCTCGTGGACCAAAGAAG	qRT-PCR
	P18	GGAATTCTCTGCCTCAGCGT
	P19	CTGTGAAACCAGAAGGCGCT	qRT-PCR
	P20	AGGAGTGGGAGACGTGAGAT
	P21	CTCGTCTCTTCGGCCACTTT	qRT-PCR
	P22	GCTTCGATGGTAGTAGGGGTG
	P23	CTCGGGCACACAGATTGTCG	qRT-PCR
	P24	GAGGTCCCCTGCTCTTTTGG
	P25	GGCGCTGACCTCAAGGAATG	qRT-PCR
	P26	GAGACCAAAGGTGGCGTTCT
	P27	GATCTGAACGGGTCTGGCAA	qRT-PCR
	P28	TGAGTGTGTCGGTTTCGGAG
	P29	ACGAAGCAAAAGATGAAGGGTTA	qRT-PCR
	P30	CAGCCTAACCGTGTCGATGA
